# Supplementary material for: Keratin-Integrated Latex–Hydrogel Coatings: Biopolymer Design for Functional Agrotextile Materials
Source: Molecules. 2026 May 6;31(9):1544. doi: 10.3390/molecules31091544 (PMC13165177; doi:10.3390/molecules31091544)
Supplement: Supplementary file 1 [file molecules-31-01544-s001.zip]

Archive with 1 entries (1 files):
- molecules-4188028-supplementary.pdf
